# Supplementary material for: Poor Reproducibility of Allergic Rhinitis SNP Associations
Source: PLoS One. 2013 Jan 30;8(1):e53975. doi: 10.1371/journal.pone.0053975 (PMC3559641; doi:10.1371/journal.pone.0053975)
Supplement: Table S1 — Genes and SNPs reported to be associated with allergic rhinitis in case-control studies. (XLS) [file pone.0053975.s001.xls]

## Sheet: Blad1
TABLE S1. Genes and SNPs reported to be associated with allergic rhinitis in case-control studies.
Gene	SNP ID	Polymorphism	Chromosome position		Allele	Location	Population	Size (case; control)	Minor allele†					Heterozygote†					Homozygote minor allele†				Genotyped‡	Reference
									OR	95% CI				OR	95% CI				OR	95% CI
IL28RA	rs7525481	g.32349 G>A	1	24481390	G/A	utr-3	Korean	267; 559	0.74394	0.594121	-	0.931537		0.699359	0.50966	-	0.959665		0.60523	0.370144	-	0.989625	Yes	Chae SC, Park YR, Li CS, Lee JH, Yang YS, et al. (2006) Analysis of the variations in IL-28RA gene and their association with allergic rhinitis. Exp Mol Med 38: 302-309.
IL28RA	rs55733257	g.31911C>T	1	24481828	C/T	utr-3	Korean	267; 559	0.848899	0.640401	-	1.12528		0.838959	0.605964	-	1.16154		0.691505	0.21715	-	2.20207	No	Chae SC, Park YR, Li CS, Lee JH, Yang YS, et al. (2006) Analysis of the variations in IL-28RA gene and their association with allergic rhinitis. Exp Mol Med 38: 302-309.
DNAJC6	rs10493377		1	65879252	G/A		Chinese	1132; 997	1.35*	1.14	-	1.62		ND	ND	-	ND		ND	ND	-	ND	No	Andiappan AK, Wang dY, Anantharaman R, Parate PN, Suri BK, et al. (2011) Genome-wide association study for atopy and allergic rhinitis in a Singapore Chinese population. PLoS One 6:e19719.
S100A7	rs3014837		1	153431406	C/G	missense	Swedish	184; 378	ND	ND	-	ND		ND	ND	-	ND		ND	ND	-	ND	Yes	Bryborn M, Halldén C, Säll T, Adner M, Cardell LO (2008) Comprehensive evaluation of genetic variation in S100A7 suggests an association with the occurrence of allergic rhinitis. Respir Res 9: 29.
FCGR2A	rs1801274	R131R	1	161479745	C/T	missense	Turkish	180; 234	1.93103	1.43311	-	2.60196		2.18794	1.44295	-	3.31755		3.84409	1.7876	-	8.26641	Yes	Gulen F, Tanac R, Altinoz S, Berdeli A, Zeyrek D, et al. (2007) The Fc gammaRIIa polymorphism in Turkish children with asthma bronchial and allergic rhinitis. Clin Biochem 40: 392-396.
CD55 (DAF)	rs28371583		1	207494679	A/G	near-gene-5	Japanese	684; 346	1.28258	0.946566	-	1.73788		1.29693	0.922913	-	1.82252		1.46255	0.461529	-	4.63469	No	Kawai T, Takeshita S, Imoto Y, Matsumoto Y, Sakashita M, et al. (2009) Associations between decay-accelerating factor polymorphisms and allergic respiratory diseases. Clin Exp Allergy 39: 1508-1514.
CD55 (DAF)	rs10746463		1	207510596	A/G	intron	Japanese	684; 346	0.728988	0.604379	-	0.879289		0.901679	0.666169	-	1.22045		0.493273	0.336563	-	0.722952	Yes	Kawai T, Takeshita S, Imoto Y, Matsumoto Y, Sakashita M, et al. (2009) Associations between decay-accelerating factor polymorphisms and allergic respiratory diseases. Clin Exp Allergy 39: 1508-1514.
CD55 (DAF)	rs2782837		1	207530926	C/T	intron	Japanese	684; 346	0.90064	0.706646	-	1.14789		1.10395	0.82145	-	1.4836		0.421422	0.204256	-	0.869482	No	Kawai T, Takeshita S, Imoto Y, Matsumoto Y, Sakashita M, et al. (2009) Associations between decay-accelerating factor polymorphisms and allergic respiratory diseases. Clin Exp Allergy 39: 1508-1514.
HDC	rs2073441	Glu644Asp	2	79315501	A/C	missense	Spanish	177; 191	0.346782	0.145576	-	0.826081		0.333333	0.138065	-	0.804775		ND	ND	-	ND	No	Gervasini G, Agundez JA, Garcia-Menaya J, Martinez C, Cordobes C, et al. (2010) Variability of the L-Histidine decarboxylase gene in allergic rhinitis. Allergy 65: 1576-1584.
CCR3	rs4987053	51T/C	3	46306700	C/T	coding-synonymous	Japanese	151; 157	7.74733	2.28628	-	26.2528		7.44529	2.15513	-	25.7212		ND	ND	-	ND	Yes	Nakamura H, Higashikawa F, Nobukuni Y, Miyagawa K, Endo T, et al. (2007) Genotypes and haplotypes of CCR2 and CCR3 genes in Japanese cedar pollinosis. Int Arch Allergy Immunol 142: 329-334.
CCR2	rs1799864	64Ile	3	46399208	A/G	missense	Japanese	151; 157	1.74543	1.20656	-	2.52496		2.38841	1.47593	-	3.86502		1.65861	0.640968	-	4.29196	No	Nakamura H, Higashikawa F, Nobukuni Y, Miyagawa K, Endo T, et al. (2007) Genotypes and haplotypes of CCR2 and CCR3 genes in Japanese cedar pollinosis. Int Arch Allergy Immunol 142: 329-334.
CCR2	rs1799865	T780C	3	46399798	T/C	coding-synonymous	Japanese	151; 157	1.59787	1.05396	-	2.42247		1.82381	1.13869	-	2.92115		ND	ND	-	ND	No	Nakamura H, Higashikawa F, Nobukuni Y, Miyagawa K, Endo T, et al. (2007) Genotypes and haplotypes of CCR2 and CCR3 genes in Japanese cedar pollinosis. Int Arch Allergy Immunol 142: 329-334.
IL2	rs2069762	-330 T/G	4	123377980	G/T	near-gene-3	German	318; 322	1.29418	1.01335	-	1.65283		1.14066	0.827025	-	1.57323		2.43912	1.21944	-	4.87875	Yes	Nieters A, Linseisen J, Becker N (2004) Association of polymorphisms in Th1, Th2 cytokine genes with hayfever and atopy in a subsample of EPIC-Heidelberg. Clin Exp Allergy 34: 346-353.
IL13	rs1800925	C-1112T	5	131992809	C/T	near-gene-5	Spanish	146; 50	0.155635	0.0962139	-	0.251754		1.75948	0.794129	-	3.8983		0.474758	0.211436	-	1.06602	Yes	Llanes E, Quiralte J, Lopez E, Sastre B, Chacartegui M, et al. (2009) Analysis of polymorphisms in olive pollen allergy: IL13, IL4RA, IL5 and ADRB2 genes. Int Arch Allergy Immunol 148: 228-238.
IL13	rs20541	R130Q	5	131995964	C/T	missense	Spanish	146; 50	1.51744	0.745974	-	3.08674		3.18103	1.38686	-	7.29631		1.88506	0.204216	-	17.4004	Yes	Llanes E, Quiralte J, Lopez E, Sastre B, Chacartegui M, et al. (2009) Analysis of polymorphisms in olive pollen allergy: IL13, IL4RA, IL5 and ADRB2 genes. Int Arch Allergy Immunol 148: 228-238.
IL4	rs2243250	C-590T	5	132009154	T/C		Chinese	265; 275	0.676502	0.501276	-	0.912981		0.663969	0.463457	-	0.951231		0.39868	0.135575	-	1.17238	No	Lu MP, Chen RX, Wang ML, Zhu XJ, Zhu LP, et al. (2011) Association study on IL4, IL13 and IL4RA polymorphisms in mite-sensitized persistent allergic rhinitis in a Chinese population. PLoS One 6: e27363.
CD14	rs147594602	C-159T	5	140012814	C/T	intron	Pakistani	110; 120	1.24987	0.866355	-	1.80316		2.48785	1.30391	-	4.7468		1.5361	0.728498	-	3.23899	No	Micheal S, Minhas K, Ishaque M, Ahmed F, Ahmed A (2011) Promoter polymorphisms of the CD14 gene are associated with atopy in Pakistani adults. J Investig Allergol Clin Immunol 21: 394-397.
CD14	rs147594602	C-159T	5	140012814	C/T	intron	Han Chinese	92; 72	0.712467	0.456921	-	1.11093		0.397661	0.194909	-	0.811321		0.626316	0.23208	-	1.69024	No	Han D, She W, Zhang L (2010) Association of the CD14 gene polymorphism C-159T with allergic rhinitis. Am J Rhinol Allergy 24: e1-3.
UGRP1	rs7726552		5	147255602	T/A		Chinese	795; 717	0.811231	0.665166	-	0.989372		0.687539	0.547796	-	0.862932		2.19048	0.850585	-	5.64104	No	Andiappan AK, Yeo WS, Parate PN, Anantharaman R, Suri BK, et al. (2011) Variation in Uteroglobin-Related Protein 1 (UGRP1) gene is associated with allergic rhinitis in Singapore Chinese. BMC Med Genet 12: 39.
CSF1R	rs13188584		5	149459574	C/T	intron	Chinese	1132; 997	1.44*	1.2	-	1.73		ND	ND	-	ND		ND	ND	-	ND	No	Andiappan AK, Wang dY, Anantharaman R, Parate PN, Suri BK, et al. (2011) Genome-wide association study for atopy and allergic rhinitis in a Singapore Chinese population. PLoS One 6: e19719.
HAVCR1	rs9313422	-416	5	156485370	C/G	utr-5	Han Chinese	185; 178	1.71487	1.24277	-	2.36629		1.25448	0.781925	-	2.01261		2.56703	1.37592	-	4.78926	No	Mou Z, Shi J, Tan Y, Xu R, Zhao Z, et al. (2010) Association between TIM-1 gene polymorphisms and allergic rhinitis in a Han Chinese population. J Investig Allergol Clin Immunol 20: 3-8.
HAVCR1	rs41297579	-1454	5	156486408	A/G	near-gene-5	Han Chinese	185; 178	2.40233	1.71691	-	3.36138		1.25291	0.771315	-	2.03521		5.2346	2.5662	-	10.6777	No	Mou Z, Shi J, Tan Y, Xu R, Zhao Z, et al. (2010) Association between TIM-1 gene polymorphisms and allergic rhinitis in a Han Chinese population. J Investig Allergol Clin Immunol 20: 3-8.
HAVCR2	rs1036199	4259G>T	5	156531736	A/C	missense	Korean	201; 319	1.53885	1.05146	-	2.25218		1.64813	1.09248	-	2.48639		ND	ND	-	ND	Yes	Chae SC, Park YR, Lee YC, Lee JH, Chung HT (2004) The association of TIM-3 gene polymorphism with atopic disease in Korean population. Hum Immunol 65: 1427-1431.
HAVCR2	rs10515746	-574T > G	5	156536568	A/C	near-gene-3	Korean	201; 319	ND	ND	-	ND		ND	ND	-	ND		ND	ND	-	ND	Yes	Chae SC, Park YR, Lee YC, Lee JH, Chung HT (2004) The association of TIM-3 gene polymorphism with atopic disease in Korean population. Hum Immunol 65: 1427-1431.
ITK	rs246856		5	156632122	A/G	intron	Swedish	251; 386	ND	ND	-	ND		ND	ND	-	ND		ND	ND	-	ND	Yes	Benson M, Mobini R, Barrenas F, Hallden C, Naluai AT, et al. (2009) A haplotype in the inducible T-cell tyrosine kinase is a risk factor for seasonal allergic rhinitis. Allergy 64: 1286-1291.
ITK	rs152114		5	156643372	A/G	intron	Swedish	251; 386	ND	ND	-	ND		ND	ND	-	ND		ND	ND	-	ND	Yes	Benson M, Mobini R, Barrenas F, Hallden C, Naluai AT, et al. (2009) A haplotype in the inducible T-cell tyrosine kinase is a risk factor for seasonal allergic rhinitis. Allergy 64: 1286-1291.
ITK	rs25778		5	156650600	A/G	intron	Swedish	251; 386	ND	ND	-	ND		ND	ND	-	ND		ND	ND	-	ND	Yes	Benson M, Mobini R, Barrenas F, Hallden C, Naluai AT, et al. (2009) A haplotype in the inducible T-cell tyrosine kinase is a risk factor for seasonal allergic rhinitis. Allergy 64: 1286-1291.
ITK	rs339749		5	156656482	A/G	intron	Swedish	251; 386	ND	ND	-	ND		ND	ND	-	ND		ND	ND	-	ND	No	Benson M, Mobini R, Barrenas F, Hallden C, Naluai AT, et al. (2009) A haplotype in the inducible T-cell tyrosine kinase is a risk factor for seasonal allergic rhinitis. Allergy 64: 1286-1291.
ITK	rs30119		5	156667446	A/C	intron	Swedish	251; 386	ND	ND	-	ND		ND	ND	-	ND		ND	ND	-	ND	Yes	Benson M, Mobini R, Barrenas F, Hallden C, Naluai AT, et al. (2009) A haplotype in the inducible T-cell tyrosine kinase is a risk factor for seasonal allergic rhinitis. Allergy 64: 1286-1291.
LTC4S	rs730012		5	179220638	A/C		Turkish	170; 190	1.97767	1.22149	-	3.20199		2.18047	1.17296	-	4.05337		3.84685	0.936536	-	15.801	No	Eskandari HG, Unal M, Ozturk OG, Vayisoglu Y, Muslu N (2006) Leukotriene C4 synthase A-444C gene polymorphism in patients with allergic rhinitis. Otolaryngol Head Neck Surg 134: 997-1000.
TNF-α	rs1800629	G-308A	6	31543031	G/A		Pakistani	153; 116	3.18768	2.08504	-	4.87344		4.1558	2.38306	-	7.24728		5.47458	1.93578	-	15.4826	No	Minhas K, Micheal S, Ahmed F, Ahmed A (2010) Strong association between the -308 TNF promoter polymorphism and allergic rhinitis in Pakistani patients. J Investig Allergol Clin Immunol 20: 563-566.
TAP1	rs1135216	TAP1637	6	32814975	A/G	missense	Korean	110; 107	0.618641	0.388123	-	0.98607		0.43421	0.245478	-	0.768048		1.44737	0.25596	-	8.18437	No	Kim KR, Cho SH, Choi SJ, Jeong JH, Lee SH, et al. (2007) TAP1 and TAP2 gene polymorphisms in Korean patients with allergic rhinitis. J Korean Med Sci 22: 825-831.
TAP1	rs1057141	TAP1333	6	32818774	A/G	missense	Korean	110; 107	0.479643	0.2925	-	0.78652		0.323056	0.180596	-	0.577892		ND	ND	-	ND	No	Kim KR, Cho SH, Choi SJ, Jeong JH, Lee SH, et al. (2007) TAP1 and TAP2 gene polymorphisms in Korean patients with allergic rhinitis. J Korean Med Sci 22: 825-831.
IL17A	rs3819024		6	52050786	A/G		Han Chinese	279; 281	0.782959	0.614249	-	0.998005		0.67483	0.449477	-	1.01317		0.617096	0.375798	-	1.01333	No	Wang M, Zhang Y, Han D, Zhang L (2012) Association between polymorphisms in cytokine genes IL-17A and IL-17F and development of allergic rhinitis and comorbid asthma in Chinese subjects. Hum Immunol 73: 647-653.
IL17A	rs1892280		6	52056982	G/A		Han Chinese	279; 281	1.28929	1.00315	-	1.65705		1.23992	0.862679	-	1.78211		1.68055	0.978171	-	2.88726	No	Wang M, Zhang Y, Han D, Zhang L (2012) Association between polymorphisms in cytokine genes IL-17A and IL-17F and development of allergic rhinitis and comorbid asthma in Chinese subjects. Hum Immunol 73: 647-653.
IL17A	rs10807439		6	52098112	C/T		Han Chinese	279; 282	0.873653	0.686896	-	1.11119		0.645503	0.428953	-	0.971373		0.779055	0.476999	-	1.27239	No	Wang M, Zhang Y, Han D, Zhang L (2012) Association between polymorphisms in cytokine genes IL-17A and IL-17F and development of allergic rhinitis and comorbid asthma in Chinese subjects. Hum Immunol 73: 647-653.
IL6	rs2234683	-174 G/C	7	22766643	C/G	near-gene-5	German	318; 322	0.861788	0.690013	-	1.07632		0.613205	0.431029	-	0.872379		0.837812	0.537631	-	1.3056	No	Nieters A, Linseisen J, Becker N (2004) Association of polymorphisms in Th1, Th2 cytokine genes with hayfever and atopy in a subsample of EPIC-Heidelberg. Clin Exp Allergy 34: 346-353.
CCL26	rs2302009	2497T>G	7	75398998	G/T	utr-3	Korean	178; 281	2.86709	1.74392	-	4.71366		3.18296	1.89007	-	5.36025		ND	ND	-	ND	Yes	Chae SC, Park YR, Oh GJ, Lee JH, Chung HT (2005) The suggestive association of eotaxin-2 and eotaxin-3 gene polymorphisms in Korean population with allergic rhinitis. Immunogenetics 56: 760-764.
CCL26	rs6965556	1577G>A	7	75399918	G/A	intron	Korean	178; 281	1.85683	1.16044	-	2.97113		1.9745	1.20507	-	3.2352		ND	ND	-	ND	No	Chae SC, Park YR, Oh GJ, Lee JH, Chung HT (2005) The suggestive association of eotaxin-2 and eotaxin-3 gene polymorphisms in Korean population with allergic rhinitis. Immunogenetics 56: 760-764.
CCL24	rs2302005	275C>T	7	75442759	C/T	intron	Korean	178; 281	1.03826	0.779603	-	1.38275		1.84588	1.20717	-	2.82253		0.681555	0.351665	-	1.32091	No	Chae SC, Park YR, Oh GJ, Lee JH, Chung HT (2005) The suggestive association of eotaxin-2 and eotaxin-3 gene polymorphisms in Korean population with allergic rhinitis. Immunogenetics 56: 760-764.
CCL24	rs2302004	179T>C	7	75442855	C/T	intron	Korean	178; 281	1.09942	0.826539	-	1.46239		1.89894	1.24365	-	2.89951		0.756757	0.388509	-	1.47405	Yes	Chae SC, Park YR, Oh GJ, Lee JH, Chung HT (2005) The suggestive association of eotaxin-2 and eotaxin-3 gene polymorphisms in Korean population with allergic rhinitis. Immunogenetics 56: 760-764.
SERPINE1	rs1799889	4G/5G	7	100769710	-/A/G	near-gene-5	Turkish	99; 83	1.97359	1.29873	-	2.99913		0.878049	0.428083	-	1.80098		3.225	1.44209	-	7.21221	No	Ozbek OY, Atac FB, Ogus E, Ozbek N (2009) Plasminogen activator inhibitor-1 gene 4G/5G polymorphism in Turkish children with asthma and allergic rhinitis. Allergy Asthma Proc 30: 41-46.
IL33	rs1929992		9	6251588	A/G	intron	Japanese	170; 100	1.41487	0.994202	-	2.01354		1.12121	0.626204	-	2.00752		1.95215	0.972988	-	3.9167	Yes	Sakashita M, Yoshimoto T, Hirota T, Harada M, Okubo K, et al. (2008) Association of serum interleukin-33 level and the interleukin-33 genetic variant with Japanese cedar pollinosis. Clin Exp Allergy 38: 1875-1881.
GATA3	rs1269486		10	8096199	A/G	near-gene-5	Han Chinese	109; 112	0.350084	0.198252	-	0.618196		0.316667	0.169533	-	0.591493		0	0	-	ND	Yes	Zhang L, Wang X, Han D, Duan H, Zhao Y (2009) Association of single nucleotide polymorphisms in GATA-3 with allergic rhinitis. Acta Otolaryngol 129: 190-194.
GATA3	rs1058240		10	8116598	A/G	utr-3	English	99; 606	ND	ND	-	ND		ND	ND	-	ND		ND	ND	-	ND	Yes	Huebner M, Kim DY, Ewart S, Karmaus W, Sadeghnejad A, et al. (2008) Patterns of GATA3 and IL13 gene polymorphisms associated with childhood rhinitis and atopy in a birth cohort. J Allergy Clin Immunol 121: 408-414.
SFTPA2	rs1965708		10	81317045	C/A	missense	Han Chinese	216; 84	1.84019	1.18354	-	2.86117		1.58363	0.931414	-	2.69255		9.08411	1.1811	-	69.8677	No	Deng Y, Chen S, Chen J, Tao Z, Kong Y, et al. (2010) Relationship between surfactant protein A polymorphisms and allergic rhinitis in a Chinese Han population. Mol Biol Rep 38: 1475-1482.
SFTPD	rs721917	Met11Thr	10	81706324	C/T	missense	Han Chinese	216; 84	1.66284	1.15347	-	2.39714		1.41229	0.805283	-	2.47684		2.84746	1.31292	-	6.17554	No	Deng YQ, Tao ZZ, Kong YG, Xiao BK, Chen SM, et al. (2009) Association between single nucleotide polymorphisms of surfactant protein D and allergic rhinitis in Chinese patients. Tissue Antigens 73: 546-552.
BCAP	rs505010		10	98521516	T/C		Chinese	1132; 997	0.55*	0.4	-	0.74		ND	ND	-	ND		ND	ND	-	ND	No	Andiappan AK, Wang dY, Anantharaman R, Parate PN, Suri BK, et al. (2011) Genome-wide association study for atopy and allergic rhinitis in a Singapore Chinese population. PLoS One 6: e19719.
BDNF	rs10767664		11	27725986	T/A	intron	Chinese	795; 717	1.30429	1.11375	-	1.52742		1.46367	1.13201	-	1.89251		1.65876	1.20544	-	2.28255	No	Andiappan AK, Parate PN, Anantharaman R, Suri BK, Wang dY, et al. (2011) Genetic variation in BDNF is associated with allergic asthma and allergic rhinitis in an ethnic Chinese population in Singapore. Cytokine 56: 218-223.
MS4A2	rs569108	Glu237Gly	11	59863104	C/T	missense	Japanese	233; 100	1.47036	0.927382	-	2.33126		2.16741	1.21034	-	3.88127		0.718667	0.220815	-	2.33898	Yes	Nagata H, Mutoh H, Kumahara K, Arimoto Y, Tomemori T, et al. (2001) Association between nasal allergy and a coding variant of the Fc epsilon RI beta gene Glu237Gly in a Japanese population. Hum Genet 109: 262-266.
IL18	rs360717	127T	11	112034725	C/T		German	25; 80	3.22*	1.36		7.63		ND	ND	-	ND		ND	ND	-	ND	No	Kruse S, Kuehr J, Moseler M, Kopp MV, Kurz T, et al. (2003) Polymorphisms in the IL 18 gene are associated with specific sensitization to common allergens and allergic rhinitis. J Allergy Clin Immunol 111: 117-122.
IL18	rs360718	113G	11	112034739	T/G		German	25; 80	2.56*	1.1		5.95		ND	ND	-	ND		ND	ND	-	ND	No	Kruse S, Kuehr J, Moseler M, Kopp MV, Kurz T, et al. (2003) Polymorphisms in the IL 18 gene are associated with specific sensitization to common allergens and allergic rhinitis. J Allergy Clin Immunol 111: 117-122.
IL18	rs187238	-137G>C	11	112034988	G/C		Swiss	1105; 2953	1.12457	1.00848	-	1.25402		1.22221	1.05754	-	1.41252		1.10232	0.840024	-	1.44652	Yes	Imboden M, Nieters A, Bircher AJ, Brutsche M, Becker N, et al. (2006) Cytokine gene polymorphisms and atopic disease in two European cohorts. (ECRHS-Basel and SAPALDIA). Clin Mol Allergy 4: 9.
IL18	rs187238	-137C	11	112034988	G/C		German	25; 80	2.72*	1.16		6.38		ND	ND	-	ND		ND	ND	-	ND	Yes	Kruse S, Kuehr J, Moseler M, Kopp MV, Kurz T, et al. (2003) Polymorphisms in the IL 18 gene are associated with specific sensitization to common allergens and allergic rhinitis. J Allergy Clin Immunol 111: 117-122.
IL18	rs1946518	IL-18/-607	11	112035458	G/T	near-gene-3	Korean	160; 166	1.25063	0.919358	-	1.70128		2.76782	1.58961	-	4.81929		1.57949	0.868415	-	2.8728	No	Lee HM, Park SA, Chung SW, Woo JS, Chae SW, et al. (2006) Interleukin-18/-607 gene polymorphism in allergic rhinitis. Int J Pediatr Otorhinolaryngol 70: 1085-1088.
IRAK4	rs4251431		12	44154690	G/T	intron	Han Chinese	379; 333	1.59*	1.0678	-	2.3726		0.63*	0.4034	-	0.984		0.54*	0.129	-	2.2976	No	Zhang Y, Lin X, Desrosiers M, Zhang W, Meng N, et al. (2011) Association pattern of interleukin-1 receptor-associated kinase-4 gene polymorphisms with allergic rhinitis in a Han Chinese population. PLoS One 6: e21769.
IRAK4	rs3794262		12	44165430	A/T	intron	Han Chinese	379; 333	1.58*	1.162	-	2.1386		0.62*	0.4369	-	0.8785		0.55*	0.1769	-	1.6876	No	Zhang Y, Lin X, Desrosiers M, Zhang W, Meng N, et al. (2011) Association pattern of interleukin-1 receptor-associated kinase-4 gene polymorphisms with allergic rhinitis in a Han Chinese population. PLoS One 6: e21769.
IRAK4	rs4251481		12	44168365	A/G	intron	Han Chinese	379; 333	1.74*	1.0903	-	2.7854		0.58*	0.3585	-	0.9518		ND	ND	-	ND	No	Zhang Y, Lin X, Desrosiers M, Zhang W, Meng N, et al. (2011) Association pattern of interleukin-1 receptor-associated kinase-4 gene polymorphisms with allergic rhinitis in a Han Chinese population. PLoS One 6: e21769.
IRAK4	rs4251559		12	44182706	A/G		Han Chinese	379; 333	0.77*	0.6175	-	0.965		1.18*	0.861	-	1.62		1.23*	0.8731	-	1.7353	No	Zhang Y, Lin X, Desrosiers M, Zhang W, Meng N, et al. (2011) Association pattern of interleukin-1 receptor-associated kinase-4 gene polymorphisms with allergic rhinitis in a Han Chinese population. PLoS One 6: e21769.
IRAK4	rs6582484		12	44190630	T/C	intron	Han Chinese	379; 333	1.51*	1.0474	-	2.17		0.62*	0.4058	-	0.9431		0.79*	0.2623	-	2.3734	No	Zhang Y, Lin X, Desrosiers M, Zhang W, Meng N, et al. (2011) Association pattern of interleukin-1 receptor-associated kinase-4 gene polymorphisms with allergic rhinitis in a Han Chinese population. PLoS One 6: e21769.
RNASE3	rs2233860		14	21360344	C/G	utr-3	Korean	440; 478	1.35792	1.0301	-	1.79006		0.949617	0.683534	-	1.31928		12.2892	2.84504	-	53.0831	Yes	Kang I, An XH, Oh YK, Lee SH, Jung HM, et al. (2009) Identification of polymorphisms in the RNase3 gene and the association with allergic rhinitis. Eur Arch Otorhinolaryngol 267: 391-395.
CMA1	rs4982958		14	24987865	C/T		Han Chinese	363; 668	0.731559	0.599568	-	0.892606		0.839706	0.63692	-	1.10706		0.391759	0.231263	-	0.66364	No	Tang XF, Tang HY, Sun LD, Xiao FL, Zhang Z, et al. (2012) Genetic variant rs4982958 at 14q11.2 is associated with allergic rhinitis in a Chinese Han population running title: 14q11.2 is a susceptibility locus for allergic rhinitis. J Investig Allergol Clin Immunol 22: 55-62.
HDC	rs2073440	Glu644Asp	15	50534514	A/C	missense	Spanish	265; 295	0.338942	0.164982	-	0.69633		0.299107	0.133836	-	0.668468		0.523438	0.0471747	-	5.80792	No	Gervasini G, Agundez JA, Garcia-Menaya J, Martinez C, Cordobes C, et al. (2010) Variability of the L-Histidine decarboxylase gene in allergic rhinitis. Allergy 65: 1576-1584.
IL4R	rs1805010	Ile50Val	16	27356203	A/C/G/T	missense	Japanese	145; 206	0.616393	0.444285	-	0.855173		0.739116	0.463872	-	1.17768		0.403292	0.204295	-	0.796124	Yes	Nakamura H, Miyagawa K, Ogino K, Endo T, Imai T, et al. (2003) High contribution contrast between the genes of eosinophil peroxidase and IL-4 receptor alpha-chain in Japanese cedar pollinosis. J Allergy Clin Immunol 112: 1127-1131.
IL4R	rs1805011	Glu375Ala	16	27373872	A/C	missense	Japanese	145; 206	0.351504	0.172193	-	0.717535		0.395833	0.187905	-	0.833848		0	0	-	ND	Yes	Nakamura H, Miyagawa K, Ogino K, Endo T, Imai T, et al. (2003) High contribution contrast between the genes of eosinophil peroxidase and IL-4 receptor alpha-chain in Japanese cedar pollinosis. J Allergy Clin Immunol 112: 1127-1131.
NOD2	rs5743266		16	50731096	A/G	utr-5	German	488; 978	0.82*	0.672	-	0.998		ND	ND	-	ND		ND	ND	-	ND	Yes	Weidinger S, Klopp N, Rummler L, Wagenpfeil S, Baurecht HJ, et al. (2005) Association of CARD15 polymorphisms with atopy-related traits in a population-based cohort of Caucasian adults. Clin Exp Allergy 35: 866-872.
NOD2	rs2066842		16	50744624	C/T	missense	German	488; 978	0.80*	0.6	-	0.973		ND	ND	-	ND		ND	ND	-	ND	Yes	Weidinger S, Klopp N, Rummler L, Wagenpfeil S, Baurecht HJ, et al. (2005) Association of CARD15 polymorphisms with atopy-related traits in a population-based cohort of Caucasian adults. Clin Exp Allergy 35: 866-872.
NOD2	rs2066844	C2104T	16	50745926	C/T	missense	German	154; 1765	1.73*	1.1	-	2.72		ND	ND	-	ND		ND	ND	-	ND	Yes	Kabesch M, Peters W, Carr D, Leupold W, Weiland SK, et al. (2003) Association between polymorphisms in caspase recruitment domain containing protein 15 and allergy in two German populations. J Allergy Clin Immunol 111: 813-817.
NOD2	rs2066845	G2722C	16	50756540	C/G	missense	German	154; 1765	3.16*	1.74	-	5.76		ND	ND	-	ND		ND	ND	-	ND	Yes	Kabesch M, Peters W, Carr D, Leupold W, Weiland SK, et al. (2003) Association between polymorphisms in caspase recruitment domain containing protein 15 and allergy in two German populations. J Allergy Clin Immunol 111: 813-817.
CCL5	rs2280788	-28 C/G	17	34207405	C/G	near-gene-3	Korean	151; 278	1.57983	1.10617	-	2.2563		2.28261	1.4424	-	3.61226		1.07417	0.447634	-	2.57764	Yes	Kim JJ, Lee JH, Jang CH, Kim YS, Chae SC, et al. (2004) Chemokine RANTES promoter polymorphisms in allergic rhinitis. Laryngoscope 114: 666-669.
CCL5	rs2107538	-403 G/A	17	34207780	G/A	near-gene-3	Korean	151; 278	1.42465	1.07142	-	1.89434		1.39682	0.893423	-	2.18387		2.09524	1.15172	-	3.8117	Yes	Kim JJ, Lee JH, Jang CH, Kim YS, Chae SC, et al. (2004) Chemokine RANTES promoter polymorphisms in allergic rhinitis. Laryngoscope 114: 666-669.
EPX	rs2240815	3979A/G	17	56272390	A/G	coding-synonymous	Czech	294; 319	1.28352	1.02465	-	1.60778		1.38562	0.95545	-	2.00947		1.62533	1.03104	-	2.56218	Yes	Hrdlickova B, Izakovicova-Holla L (2009) Association of single nucleotide polymorphisms in the eosinophil peroxidase gene with allergic rhinitis in the Czech population. Int Arch Allergy Immunol 150: 184-191.
EPX	rs35135976	Pro358Leu	17	56274571	C/T	missense	Japanese	145; 206	6.91546	1.96895	-	24.2889		7.23155	2.03869	-	25.6514		ND	ND	-	ND	No	Nakamura H, Miyagawa K, Ogino K, Endo T, Imai T, et al. (2003) High contribution contrast between the genes of eosinophil peroxidase and IL-4 receptor alpha-chain in Japanese cedar pollinosis. J Allergy Clin Immunol 112: 1127-1131.
FOXJ1	rs3192453	g.3375G>C	17	74133102	C/G	utr-3	Korean	295; 418	0.618938	0.430491	-	0.88988		0.69041	0.46686	-	1.021		0	0	-	ND	Yes	Li CS, Chae SC, Lee JH, Zhang Q, Chung HT (2006) Identification of single nucleotide polymorphisms in FOXJ1 and their association with allergic rhinitis. J Hum Genet 51: 292-297.
FOXJ1	rs1868823	g.1805G>T	17	74134672	G/T	intron	Korean	295; 418	0.652038	0.473805	-	0.897316		0.720754	0.507139	-	1.02435		0	0	-	ND	No	Li CS, Chae SC, Lee JH, Zhang Q, Chung HT (2006) Identification of single nucleotide polymorphisms in FOXJ1 and their association with allergic rhinitis. J Hum Genet 51: 292-297.
FOXJ1	rs880213	g.-460C>T	17	74136936	A/G	near-gene-3	Korean	295; 418	0.635049	0.44316	-	0.910027		0.707438	0.479928	-	1.0428		0	0	-	ND	Yes	Li CS, Chae SC, Lee JH, Zhang Q, Chung HT (2006) Identification of single nucleotide polymorphisms in FOXJ1 and their association with allergic rhinitis. J Hum Genet 51: 292-297.
MRPL4	rs8111930		19	10368050	G/A	intron	Chinese	1132; 997	0.64*	0.52	-	0.8		ND	ND	-	ND		ND	ND	-	ND	No	Andiappan AK, Wang dY, Anantharaman R, Parate PN, Suri BK, et al. (2011) Genome-wide association study for atopy and allergic rhinitis in a Singapore Chinese population. PLoS One 6: e19719.
CLC	rs10407799		19	40221539	C/T	near-gene-5	Swedish	251; 386	ND	ND	-	ND		ND	ND	-	ND		ND	ND	-	ND	No	Bryborn M, Halldén C, Säll T, Cardell LO (2010) CLC- a novel susceptibility gene for allergic rhinitis? Allergy 65: 220-228.
CLC	rs389708		19	40224297	A/T	intron	Swedish	251; 386	ND	ND	-	ND		ND	ND	-	ND		ND	ND	-	ND	No	Bryborn M, Halldén C, Säll T, Cardell LO (2010) CLC- a novel susceptibility gene for allergic rhinitis? Allergy 65: 220-228.
CLC	rs395969		19	40228437	C/T	intron	Swedish	251; 386	ND	ND	-	ND		ND	ND	-	ND		ND	ND	-	ND	No	Bryborn M, Halldén C, Säll T, Cardell LO (2010) CLC- a novel susceptibility gene for allergic rhinitis? Allergy 65: 220-228.
CLC	rs390406		19	40228971	A/G	near-gene-3	Swedish	251; 386	ND	ND	-	ND		ND	ND	-	ND		ND	ND	-	ND	Yes	Bryborn M, Halldén C, Säll T, Cardell LO (2010) CLC- a novel susceptibility gene for allergic rhinitis? Allergy 65: 220-228.
CLC	rs375688		19	40229029	C/T	near-gene-3	Swedish	251; 386	ND	ND	-	ND		ND	ND	-	ND		ND	ND	-	ND	No	Bryborn M, Halldén C, Säll T, Cardell LO (2010) CLC- a novel susceptibility gene for allergic rhinitis? Allergy 65: 220-228.
CLC	rs412211		19	40229636	A/T	near-gene-3	Swedish	251; 386	ND	ND	-	ND		ND	ND	-	ND		ND	ND	-	ND	No	Bryborn M, Halldén C, Säll T, Cardell LO (2010) CLC- a novel susceptibility gene for allergic rhinitis? Allergy 65: 220-228.
CLC	rs413216		19	40230000	C/T	near-gene-3	Swedish	251; 386	ND	ND	-	ND		ND	ND	-	ND		ND	ND	-	ND	No	Bryborn M, Halldén C, Säll T, Cardell LO (2010) CLC- a novel susceptibility gene for allergic rhinitis? Allergy 65: 220-228.
CLC	rs1034995		19	40230136	C/T	near-gene-3	Swedish	251; 386	ND	ND	-	ND		ND	ND	-	ND		ND	ND	-	ND	Yes	Bryborn M, Halldén C, Säll T, Cardell LO (2010) CLC- a novel susceptibility gene for allergic rhinitis? Allergy 65: 220-228.
CLC	rs420297		19	40230566	C/T	near-gene-3	Swedish	251; 386	ND	ND	-	ND		ND	ND	-	ND		ND	ND	-	ND	Yes	Bryborn M, Halldén C, Säll T, Cardell LO (2010) CLC- a novel susceptibility gene for allergic rhinitis? Allergy 65: 220-228.
CLC	rs2108686		19	40232374	C/T	near-gene-5	Swedish	251; 386	ND	ND	-	ND		ND	ND	-	ND		ND	ND	-	ND	No	Bryborn M, Halldén C, Säll T, Cardell LO (2010) CLC- a novel susceptibility gene for allergic rhinitis? Allergy 65: 220-228.
ADAM33	rs2787094		20	3649161	C/G	utr-3	Chinese Han	128; 151	4.01196	2.67463	-	6.01797		4.60598	2.65965	-	7.97661		9.00725	3.42959	-	23.656	Yes	Su D, Zhang X, Sui H, Lu F, Jin L, et al. (2008) Association of ADAM33 gene polymorphisms with adult allergic asthma and rhinitis in a Chinese Han population. BMC Med Genet 9: 82.
ADAM33	rs2280089	12540C/T	20	3650127	A/G	intron	Japanese	95; 95	0.321429	0.151439	-	0.68223		0.222591	0.0953138	-	0.519829		ND	ND	-	ND	Yes	Cheng L, Enomoto T, Hirota T, Shimizu M, Takahashi N, et al. (2004) Polymorphisms in ADAM33 are associated with allergic rhinitis due to Japanese cedar pollen. Clin Exp Allergy 34: 1192-1201.
ADAM33	rs2280089	12540C/T	20	3650127	A/G	intron	Chinese Han	128; 151	1.90653	1.22868	-	2.95833		1.87437	1.12948	-	3.11053		ND	ND	-	ND	Yes	Su D, Zhang X, Sui H, Lu F, Jin L, et al. (2008) Association of ADAM33 gene polymorphisms with adult allergic asthma and rhinitis in a Chinese Han population. BMC Med Genet 9: 82.
ADAM33	rs2280090	12462C/T	20	3650205	A/G	missense	Japanese	95; 95	0.281959	0.138215	-	0.575194		0.536029	0.244563	-	1.17486		1.90588	0.117741	-	30.8506	Yes	Cheng L, Enomoto T, Hirota T, Shimizu M, Takahashi N, et al. (2004) Polymorphisms in ADAM33 are associated with allergic rhinitis due to Japanese cedar pollen. Clin Exp Allergy 34: 1192-1201.
ADAM33	rs2280090	12462C/T	20	3650205	A/G	missense	Chinese Han	128; 151	0.4	0.195847	-	0.816967		0.374101	0.178832	-	0.782584		ND	ND	-	ND	Yes	Su D, Zhang X, Sui H, Lu F, Jin L, et al. (2008) Association of ADAM33 gene polymorphisms with adult allergic asthma and rhinitis in a Chinese Han population. BMC Med Genet 9: 82.
ADAM33	rs2280091	12433T/C	20	3650234	A/G	missense	Japanese	95; 95	0.308429	0.145759	-	0.652645		0.211708	0.0908605	-	0.493287		ND	ND	-	ND	No	Cheng L, Enomoto T, Hirota T, Shimizu M, Takahashi N, et al. (2004) Polymorphisms in ADAM33 are associated with allergic rhinitis due to Japanese cedar pollen. Clin Exp Allergy 34: 1192-1201.
ADAM33	rs2280091	12433T/C	20	3650234	A/G	missense	Chinese Han	128; 151	3.59389	2.35333	-	5.48841		3.96244	2.28356	-	6.87564		7.10357	2.49389	-	20.2337	No	Su D, Zhang X, Sui H, Lu F, Jin L, et al. (2008) Association of ADAM33 gene polymorphisms with adult allergic asthma and rhinitis in a Chinese Han population. BMC Med Genet 9: 82.
ADAM33	rs528557	10918G/C	20	3651742	C/G	coding-synonymous	Japanese	95; 95	0.509447	0.312625	-	0.830183		0.421245	0.226	-	0.785167		0.404396	0.111853	-	1.46206	No	Cheng L, Enomoto T, Hirota T, Shimizu M, Takahashi N, et al. (2004) Polymorphisms in ADAM33 are associated with allergic rhinitis due to Japanese cedar pollen. Clin Exp Allergy 34: 1192-1201.
ADAM33	rs2280092	9073G/A	20	3653587	C/T	intron	Japanese	95; 95	0.207946	0.0835004	-	0.51786		0.119274	0.039758	-	0.357822		ND	ND	-	ND	No	Cheng L, Enomoto T, Hirota T, Shimizu M, Takahashi N, et al. (2004) Polymorphisms in ADAM33 are associated with allergic rhinitis due to Japanese cedar pollen. Clin Exp Allergy 34: 1192-1201.
ADAM33	rs511898	7575G/A	20	3655085	C/T	intron	Japanese	95; 95	0.600876	0.387414	-	0.931953		0.681063	0.370335	-	1.25251		0.274725	0.0897358	-	0.841069	Yes	Cheng L, Enomoto T, Hirota T, Shimizu M, Takahashi N, et al. (2004) Polymorphisms in ADAM33 are associated with allergic rhinitis due to Japanese cedar pollen. Clin Exp Allergy 34: 1192-1201.
MMP9	rs3918242	-1590C/T	20	44635976	C/T		Japanese	152; 109	0.294314	0.172543	-	0.502022		0.22973	0.12043	-	0.438226		0.3	0.069564	-	1.29377	No	Inoue H, Mashimo Y, Funamizu M, Yonekura S, Horiguchi S, et al. (2012) Association of the MMP9 gene with childhood cedar pollen sensitization and pollinosis. J Hum Genet 57: 176-183.
MMP9	rs2274755	2127G/T	20	44639692	G/T	intron	Japanese	152; 108	0.294314	0.172543	-	0.502022		0.22973	0.12043	-	0.438226		0.3	0.069564	-	1.29377	No	Inoue H, Mashimo Y, Funamizu M, Yonekura S, Horiguchi S, et al. (2012) Association of the MMP9 gene with childhood cedar pollen sensitization and pollinosis. J Hum Genet 57: 176-183.
MMP9	rs17577	R668Q	20	44643111	G/A	missense	Japanese	152; 110	0.332401	0.205407	-	0.537908		0.216078	0.116959	-	0.399195		0.464567	0.14376	-	1.50127	No	Inoue H, Mashimo Y, Funamizu M, Yonekura S, Horiguchi S, et al. (2012) Association of the MMP9 gene with childhood cedar pollen sensitization and pollinosis. J Hum Genet 57: 176-183.
FOXP3	rs3761548		X	49118241	C/A	intron	Iranian	155; 163	1.87105	1.3124	-	2.66749		1.66642	0.885942	-	3.13445		6.10435	1.99812	-	18.649	No	Hassannia H, Abediankenari S, Ghaffari J FOXP3 and TGF-beta Gene Polymorphisms in Allergic Rhinitis. Iran J Immunol 8: 218-225.
FOXP3	rs3761548		X	49118241	A/C	intron	Han Chinese	193; 191	ND	ND	-	ND		3.12387	1.21312	-	8.04424		0.782386	0.432361	-	1.41578	Yes	Zhang L, Zhang Y, Desrosiers M, Wang C, Zhao Y, et al. (2009) Genetic association study of FOXP3 polymorphisms in allergic rhinitis in a Chinese population. Hum Immunol 70: 930-934.
FOXP3	rs3761547		X	49118461	A/G	intron	Han Chinese	193; 191	ND	ND	-	ND		2.33162	1.06044	-	5.12661		1.11029	0.636382	-	1.93713	Yes	Zhang L, Zhang Y, Desrosiers M, Wang C, Zhao Y, et al. (2009) Genetic association study of FOXP3 polymorphisms in allergic rhinitis in a Chinese population. Hum Immunol 70: 930-934.
FLG		2282del4					Polish	1114; 1865	1.47*	1.01	-	2.15		ND	ND	-	ND		ND	ND	-	ND	No	Poninska J, Samolinski B, Tomaszewska A, Raciborski F, Samel-Kowalik P, et al. (2011) Filaggrin gene defects are independent risk factors for atopic asthma in a Polish population: a study in ECAP cohort. PLoS One 6: e16933.
†Odds ratios (OR) as reported in reference (*) or calculated for minor allele given published data.
‡Genotyped in present study
ND = no data
