# Supplementary material for: Poor Reproducibility of Allergic Rhinitis SNP Associations
Source: PLoS One. 2013 Jan 30;8(1):e53975. doi: 10.1371/journal.pone.0053975 (PMC3559641; doi:10.1371/journal.pone.0053975)
Supplement: Table S2 — Genes and SNPs reported to be associated with allergic rhinitis in family-based studies. (XLS) [file pone.0053975.s002.xls]

## Sheet: Blad1
TABLE S2. Genes and SNPs reported to be associated with allergic rhinitis in family-based studies.
Gene	SNP ID	Polymorphism	Chromosome position		Alleles	Location	Population	Size (# families)	Genotyped†	Reference
SDAD1	rs3796484		4	76874514	A/T	intron	Japanese	48	No	Zhang J, Noguchi E, Migita O, Yokouchi Y, Nakayama J, et al. (2005) Association of a haplotype block spanning SDAD1 gene and CXC chemokine genes with allergic rhinitis. J Allergy Clin Immunol 115: 548-554.
SDAD1	rs2242470		4	76878688	A/G	near-gene-3	Japanese	48	No	Zhang J, Noguchi E, Migita O, Yokouchi Y, Nakayama J, et al. (2005) Association of a haplotype block spanning SDAD1 gene and CXC chemokine genes with allergic rhinitis. J Allergy Clin Immunol 115: 548-554.
SDAD1	rs67906710	IVS16-47A/G	4	76881392	C/T	intron	Japanese	48	No	Zhang J, Noguchi E, Migita O, Yokouchi Y, Nakayama J, et al. (2005) Association of a haplotype block spanning SDAD1 gene and CXC chemokine genes with allergic rhinitis. J Allergy Clin Immunol 115: 548-554.
SDAD1	rs4859577		4	76881401	C/T	intron	Japanese	48	No	Zhang J, Noguchi E, Migita O, Yokouchi Y, Nakayama J, et al. (2005) Association of a haplotype block spanning SDAD1 gene and CXC chemokine genes with allergic rhinitis. J Allergy Clin Immunol 115: 548-554.
SDAD1	rs1857821		4	76881979	A/G	intron	Japanese	48	No	Zhang J, Noguchi E, Migita O, Yokouchi Y, Nakayama J, et al. (2005) Association of a haplotype block spanning SDAD1 gene and CXC chemokine genes with allergic rhinitis. J Allergy Clin Immunol 115: 548-554.
SDAD1	rs2271527		4	76885423	C/T	intron	Japanese	48	No	Zhang J, Noguchi E, Migita O, Yokouchi Y, Nakayama J, et al. (2005) Association of a haplotype block spanning SDAD1 gene and CXC chemokine genes with allergic rhinitis. J Allergy Clin Immunol 115: 548-554.
SDAD1	rs2271528		4	76888836	A/G	intron	Japanese	48	No	Zhang J, Noguchi E, Migita O, Yokouchi Y, Nakayama J, et al. (2005) Association of a haplotype block spanning SDAD1 gene and CXC chemokine genes with allergic rhinitis. J Allergy Clin Immunol 115: 548-554.
SDAD1	rs3733238		4	76902739	A/G	intron	Japanese	48	Yes	Zhang J, Noguchi E, Migita O, Yokouchi Y, Nakayama J, et al. (2005) Association of a haplotype block spanning SDAD1 gene and CXC chemokine genes with allergic rhinitis. J Allergy Clin Immunol 115: 548-554.
SDAD1	rs3733239		4	76902775	A/C	intron	Japanese	48	No	Zhang J, Noguchi E, Migita O, Yokouchi Y, Nakayama J, et al. (2005) Association of a haplotype block spanning SDAD1 gene and CXC chemokine genes with allergic rhinitis. J Allergy Clin Immunol 115: 548-554.
SDAD1	rs3733240		4	76902975	C/T	intron	Japanese	48	Yes	Zhang J, Noguchi E, Migita O, Yokouchi Y, Nakayama J, et al. (2005) Association of a haplotype block spanning SDAD1 gene and CXC chemokine genes with allergic rhinitis. J Allergy Clin Immunol 115: 548-554.
SDAD1	rs10021434		4	76903295	C/G	intron	Japanese	48	Yes	Zhang J, Noguchi E, Migita O, Yokouchi Y, Nakayama J, et al. (2005) Association of a haplotype block spanning SDAD1 gene and CXC chemokine genes with allergic rhinitis. J Allergy Clin Immunol 115: 548-554.
CXCL9	rs2869460		4	76921814	A/G		Japanese	48	No	Zhang J, Noguchi E, Migita O, Yokouchi Y, Nakayama J, et al. (2005) Association of a haplotype block spanning SDAD1 gene and CXC chemokine genes with allergic rhinitis. J Allergy Clin Immunol 115: 548-554.
CXCL9	rs2276886		4	76928428	A/G	intron	Japanese	48	No	Zhang J, Noguchi E, Migita O, Yokouchi Y, Nakayama J, et al. (2005) Association of a haplotype block spanning SDAD1 gene and CXC chemokine genes with allergic rhinitis. J Allergy Clin Immunol 115: 548-554.
CXCL10	rs2869462		4	76934719	C/G		Japanese	48	No	Zhang J, Noguchi E, Migita O, Yokouchi Y, Nakayama J, et al. (2005) Association of a haplotype block spanning SDAD1 gene and CXC chemokine genes with allergic rhinitis. J Allergy Clin Immunol 115: 548-554.
CXCL11	rs12649185		4	76956179	A/G	intron	Japanese	48	No	Zhang J, Noguchi E, Migita O, Yokouchi Y, Nakayama J, et al. (2005) Association of a haplotype block spanning SDAD1 gene and CXC chemokine genes with allergic rhinitis. J Allergy Clin Immunol 115: 548-554.
STBD1	rs736634		4	77190269	C/T	intron	Japanese	48	No	Zhang J, Noguchi E, Migita O, Yokouchi Y, Nakayama J, et al. (2005) Association of a haplotype block spanning SDAD1 gene and CXC chemokine genes with allergic rhinitis. J Allergy Clin Immunol 115: 548-554.
IL2	rs2069762		4	123377980	G/T	near-gene-3	Danish	121+79	Yes	Christensen U, Haagerup A, Binderup HG, Vestbo J, Kruse TA, et al. (2006) Family based association analysis of the IL2 and IL15 genes in allergic disorders. Eur J Hum Genet 14: 227-235.
IL4	rs2243250	C-589T	5	132009154	C/T	near-gene-5	Canadian	489	No	Zhu S, Chan-Yeung M, Becker AB, Dimich-Ward H, Ferguson AC, et al. (2000) Polymorphisms of the IL-4, TNF-alpha, and Fcepsilon RIbeta genes and the risk of allergic disorders in at-risk infants. Am J Respir Crit Care Med 161: 1655-1659.
TLR7	rs179008		X	12903659	A/T	missense	Danish	135+100	No	Moller-Larsen S, Nyegaard M, Haagerup A, Vestbo J, Kruse TA, et al. (2008) Association analysis identifies TLR7 and TLR8 as novel risk genes in asthma and related disorders. Thorax 63: 1064-1069.
TLR8	rs2407992		X	12939112	C/G	coding-synonymous	Danish	135+100	No	Moller-Larsen S, Nyegaard M, Haagerup A, Vestbo J, Kruse TA, et al. (2008) Association analysis identifies TLR7 and TLR8 as novel risk genes in asthma and related disorders. Thorax 63: 1064-1069.
†Genotyped in present study
