# Supplementary material for: Poor Reproducibility of Allergic Rhinitis SNP Associations
Source: PLoS One. 2013 Jan 30;8(1):e53975. doi: 10.1371/journal.pone.0053975 (PMC3559641; doi:10.1371/journal.pone.0053975)
Supplement: Table S3 — Minor allele frequencies (MAF) and P-values for Hardy-Weinberg (HW), association and skin prick test in the Singapore Chinese population. (XLS) [file pone.0053975.s003.xls]

## Sheet: Blad1
TABLE S3. Minor allele frequencies (MAF) and P-values for Hardy-Weinberg (HW), association and skin prick test in the Singapore Chinese population.
Gene	SNP ID	Chromosome position		Study MAF	HW test	Association test†				Skin Prick test†
						Allele		Genotype		B. tropicalis		D. pteronyssinus
IL28RA	rs7525481	1	24481390	0.467	0.0001	0.482644	(0.88)	0.494016	(0.69)	0.161006	(0.76)	0.862925	(0.51)
FCGR2A	rs1801274	1	161479745	0.341	0.256	0.104944	(0.88)	0.144707	(0.59)	0.639164	(0.79)	0.345314	(0.45)
CD55	rs10746463	1	207510596	0.387	0.215	0.28304	(0.88)	0.484582	(0.69)	0.271512	(0.76)	0.115753	(0.42)
CCR3	rs4987053	3	46306700	0.045	0.249	0.407126	(0.88)	0.360717	(0.66)	0.887079	(0.90)	0.631127	(0.49)
SDAD1	rs3733238	4	76902739	0.384	0.144	0.267684	(0.88)	0.278648	(0.66)	0.807175	(0.90)	0.0108983	(0.14)
SDAD1	rs3733240	4	76902975	0.052	0.122	0.757531	(0.95)	0.436691	(0.66)	0.292927	(0.76)	0.202878	(0.44)
SDAD1	rs10021434	4	76903295	0.383	0.0937	0.283604	(0.88)	0.30699	(0.66)	0.816037	(0.90)	0.0096152	(0.14)
IL2	rs2069762	4	123377980	0.331	0.0936	0.136486	(0.88)	0.108081	(0.53)	0.514456	(0.79)	0.55479	(0.49)
IL13	rs1800925	5	131992809	0.151	1	0.340904	(0.88)	0.575008	(0.75)	0.335026	(0.76)	0.707375	(0.49)
IL13	rs20541	5	131995964	0.318	0.767	0.0194522	(0.60)	0.0632436	(0.46)	0.0749762	(0.76)	0.748405	(0.49)
CD14	rs2569190	5	140012916	0.412	0.96	0.916789	(0.97)	0.533283	(0.72)	0.130685	(0.76)	0.310445	(0.44)
HAVCR2	rs1036199	5	156531736	0.007	1	0.877082	(0.95)	0.876638	(0.76)	0.617387	(0.79)	0.274813	(0.44)
HAVCR2	rs10515746	5	156536568	0.007	1	0.877082	(0.95)	0.876638	(0.76)	0.617387	(0.79)	0.274813	(0.44)
ITK	rs246856	5	156632122	0.029	0.4	0.422705	(0.88)	0.415706	(0.66)	0.438289	(0.76)	0.813016	(0.50)
ITK	rs152114	5	156643372	0.028	0.116	0.372782	(0.88)	0.365663	(0.66)	0.437614	(0.76)	0.735699	(0.49)
ITK	rs25778	5	156650600	0.028	0.122	0.372782	(0.88)	0.365663	(0.66)	0.437614	(0.76)	0.735699	(0.49)
ITK	rs30119	5	156667446	0.028	0.405	0.372782	(0.88)	0.365663	(0.66)	0.437614	(0.76)	0.735699	(0.49)
CCL26	rs2302009	7	75398998	0.112	0.787	0.506892	(0.88)	0.637298	(0.76)	0.31184	(0.76)	0.311432	(0.44)
CCL24	rs13340504	7	75439696	0.307	0.682	0.0271755	(0.60)	0.0647872	(0.46)	0.571908	(0.79)	0.694715	(0.49)
CCL24	rs4732416	7	75441762	0.283	1	0.4823	(0.88)	0.778742	(0.76)	0.70499	(0.82)	0.126543	(0.42)
CCL24	rs2302004	7	75442855	0.305	0.469	0.209925	(0.88)	0.425649	(0.66)	0.198938	(0.76)	0.216683	(0.44)
IL33	rs1929992	9	6251588	0.491	0.796	0.830309	(0.95)	0.0181746	(0.46)	0.0102063	(0.21)	0.6004	(0.49)
GATA3	rs1269486	10	8096199	0.055	0.486	0.364818	(0.88)	0.601417	(0.76)	0.919216	(0.90)	0.763926	(0.49)
GATA3	rs1058240	10	8116598	0.036	1	0.803089	(0.95)	0.92794	(0.77)	0.949686	(0.90)	0.360462	(0.45)
MS4A2	rs569108	11	59863104	0.178	0.068	0.716252	(0.95)	0.937745	(0.77)	0.364085	(0.76)	0.109783	(0.42)
IL18	rs360721	11	112025916	0.133	0.824	0.701843	(0.95)	0.338212	(0.66)	0.529037	(0.79)	0.484434	(0.49)
IL18	rs187238	11	112034988	0.13	0.575	0.487388	(0.88)	0.694479	(0.76)	0.638753	(0.79)	0.830044	(0.50)
RNASE3	rs2233860	14	21360344	0.147	0.919	0.620732	(0.95)	0.0383972	(0.46)	0.309339	(0.76)	0.762916	(0.49)
IL4R	rs1805010	16	27356203	0.493	0.356	0.979962	(0.97)	0.836395	(0.76)	0.945575	(0.90)	0.544717	(0.49)
IL4R	rs1805011	16	27373872	0.079	0.23	0.093734	(0.88)	0.0568614	(0.46)	0.45035	(0.76)	0.751522	(0.49)
NOD2	rs5743266	16	50731096	0.007	1	0.850258	(0.95)	0.849768	(0.76)	0.64124	(0.79)	0.184873	(0.44)
NOD2	rs2066842	16	50744624	0.006	1	0.783927	(0.95)	0.783336	(0.76)	0.849618	(0.90)	0.299919	(0.44)
CCL5	rs2280788	17	34207405	0.106	0.794	0.778975	(0.95)	0.230573	(0.66)	0.275047	(0.76)	0.749499	(0.49)
CCL5	rs2107538	17	34207780	0.324	0.821	0.812004	(0.95)	0.947647	(0.77)	0.356653	(0.76)	0.132534	(0.42)
EPX	rs2240815	17	56272390	0.27	0.272	0.521173	(0.88)	0.0763133	(0.46)	0.210298	(0.76)	0.968499	(0.54)
FOXJ1	rs3192453	17	74133102	0.136	0.15	0.539136	(0.88)	0.831303	(0.76)	0.287443	(0.76)	0.30666	(0.44)
FOXJ1	rs880213	17	74136936	0.122	0.485	0.737784	(0.95)	0.791248	(0.76)	0.308256	(0.76)	0.241559	(0.44)
CLC	rs390406	19	40228971	0.001	1	0.11749	(0.88)	0.11725	(0.53)	0.964063	(0.90)	0.794088	(0.50)
CLC	rs420297	19	40230566	0	1	0.434427	(0.88)	0.434351	(0.66)	0.668789	(0.80)	0.398186	(0.48)
ADAM33	rs2787094	20	3649161	0.393	1	0.440451	(0.88)	0.203068	(0.66)	0.559159	(0.79)	0.425979	(0.49)
ADAM33	rs2280089	20	3650127	0.09	0.354	0.637699	(0.95)	0.771697	(0.76)	0.212552	(0.76)	0.699849	(0.49)
ADAM33	rs2280090	20	3650205	0.102	0.171	0.488933	(0.88)	0.389566	(0.66)	0.154735	(0.76)	0.560201	(0.49)
ADAM33	rs511898	20	3655085	0.289	0.581	0.944281	(0.97)	0.755769	(0.76)	0.952317	(0.90)	0.948796	(0.54)
FOXP3	rs3761548	X	49118241	0.204	0.52	0.990687	(0.97)	0.312027	(0.66)	0.250662	(0.76)	0.0811001	(0.42)
FOXP3	rs3761547	X	49118461	0.2	0.882	0.381265	(0.88)	0.666523	(0.76)	0.00313071	(0.13)	0.0181911	(0.15)
†Q-values in parenthesis calculated according to Storey JD (2002) A direct approach to false discovery rates. J R Stat Soc Series B Stat Methodol 64: 479-498.
