# Supplementary material for: Poor Reproducibility of Allergic Rhinitis SNP Associations
Source: PLoS One. 2013 Jan 30;8(1):e53975. doi: 10.1371/journal.pone.0053975 (PMC3559641; doi:10.1371/journal.pone.0053975)
Supplement: Table S4 — Observed odds ratios (OR) and 95% confidence intervalls (CI) in the Singapore Chinese population. (XLS) [file pone.0053975.s004.xls]

## Sheet: Blad1
TABLE S4. Observed odds ratios (OR) and 95% confidence intervalls (CI) in the Singapore Chinese population.
Gene	SNP ID	Minor allele					Heterozygote					Homozygote minor allele
		OR	95% CI				OR	95% CI				OR	95% CI
IL28RA	rs7525481	1.0542	0.909752	-	1.22159		3.15682	0.367082	-	27.148		1.05387	0.855331	-	1.29851
FCGR2A	rs1801274	1.13689	0.973521	-	1.32769		1.048	0.842409	-	1.30376		1.43527	0.998136	-	2.06384
CD55	rs10746463	1.08593	0.934178	-	1.26234		1.02947	0.821669	-	1.28984		1.20806	0.882843	-	1.65308
CCR3	rs4987053	0.863593	0.610383	-	1.22184		0.890091	0.621486	-	1.27479		0	0	-	ND
SDAD1	rs3733238	0.918713	0.790798	-	1.06732		1.007	0.803437	-	1.26214		0.790311	0.573357	-	1.08936
SDAD1	rs3733240	0.949729	0.684502	-	1.31772		0.980319	0.697705	-	1.37741		0	0	-	ND
SDAD1	rs10021434	0.921205	0.792863	-	1.07032		1.00405	0.801321	-	1.25808		0.794714	0.575226	-	1.09795
IL2	rs2069762	0.889116	0.761655	-	1.03791		1.01139	0.810303	-	1.26238		0.719484	0.517298	-	1.00069
IL13	rs1800925	1.10526	0.89948	-	1.35812		1.13654	0.894265	-	1.44446		1.0728	0.534709	-	2.15239
IL13	rs20541	1.20779	1.03081	-	1.41516		1.19441	0.960929	-	1.48463		1.48926	1.02513	-	2.16353
CD14	rs2569190	1.00795	0.868813	-	1.16937		1.11429	0.885292	-	1.40251		0.973648	0.718426	-	1.31954
HAVCR2	rs1036199	1.0712	0.447997	-	2.56134		1.07173	0.446823	-	2.57063		ND	ND	-	ND
HAVCR2	rs10515746	1.0712	0.447997	-	2.56134		1.07173	0.446823	-	2.57063		ND	ND	-	ND
ITK	rs246856	0.83898	0.545924	-	1.28935		0.834403	0.539288	-	1.29101		ND	ND	-	ND
ITK	rs152114	0.822084	0.533995	-	1.2656		0.817131	0.527219	-	1.26646		ND	ND	-	ND
ITK	rs25778	0.822084	0.533995	-	1.2656		0.817131	0.527219	-	1.26646		ND	ND	-	ND
ITK	rs30119	0.822084	0.533995	-	1.2656		0.817131	0.527219	-	1.26646		ND	ND	-	ND
CCL26	rs2302009	1.08239	0.856693	-	1.36754		1.04094	0.803052	-	1.3493		1.61536	0.572141	-	4.56076
CCL24	rs13340504	0.837612	0.715693	-	0.980301		0.890856	0.715736	-	1.10882		0.658026	0.460629	-	0.940014
CCL24	rs4732416	0.943603	0.802525	-	1.10948		0.948767	0.763412	-	1.17913		0.882954	0.597853	-	1.30401
CCL24	rs2302004	1.1075	0.944086	-	1.29919		1.13995	0.916229	-	1.4183		1.1763	0.815096	-	1.69756
IL33	rs1929992	0.984133	0.850214	-	1.13915		0.733338	0.569207	-	0.944797		0.977416	0.724235	-	1.3191
GATA3	rs1269486	0.863733	0.629038	-	1.18599		0.845092	0.606343	-	1.17785		1.20471	0.108966	-	13.319
GATA3	rs1058240	0.951581	0.644183	-	1.40567		0.967037	0.644781	-	1.45035		0.609977	0.0380744	-	9.77225
MS4A2	rs569108	0.965283	0.797818	-	1.1679		0.963452	0.764013	-	1.21495		0.943947	0.551188	-	1.61657
IL18	rs360721	1.04306	0.84055	-	1.29437		0.955191	0.747382	-	1.22078		1.8345	0.773457	-	4.35111
IL18	rs187238	1.08054	0.868328	-	1.34461		1.05171	0.821858	-	1.34585		1.42494	0.581608	-	3.49113
RNASE3	rs2233860	0.948917	0.770942	-	1.16798		0.813952	0.640816	-	1.03387		2.1166	0.90727	-	4.93787
IL4R	rs1805010	1.00188	0.865082	-	1.16032		1.06228	0.825206	-	1.36746		0.994282	0.739496	-	1.33685
IL4R	rs1805011	0.79706	0.611081	-	1.03964		0.734464	0.553091	-	0.975314		2.92638	0.340876	-	25.1227
NOD2	rs5743266	0.917197	0.373802	-	2.25052		0.916667	0.372456	-	2.25604		ND	ND	-	ND
NOD2	rs2066842	0.873352	0.331518	-	2.30076		0.872677	0.330336	-	2.30543		ND	ND	-	ND
CCL5	rs2280788	0.966651	0.762775	-	1.22502		0.87408	0.672371	-	1.1363		2.1055	0.688903	-	6.43509
CCL5	rs2107538	1.01917	0.871574	-	1.19175		1.03724	0.833595	-	1.29065		1.01893	0.71388	-	1.45432
EPX	rs2240815	0.947704	0.804269	-	1.11672		1.11775	0.897078	-	1.3927		0.710059	0.483055	-	1.04374
FOXJ1	rs3192453	0.935695	0.756829	-	1.15683		0.932899	0.728681	-	1.19435		0.899582	0.452683	-	1.78767
FOXJ1	rs880213	0.962763	0.77096	-	1.20228		0.927527	0.720456	-	1.19411		1.14104	0.504313	-	2.58169
CLC	rs390406	ND	ND	-	ND		ND	ND	-	ND		ND	ND	-	ND
CLC	rs420297	ND	ND	-	ND		ND	ND	-	ND		ND	ND	-	ND
ADAM33	rs2787094	1.06182	0.911713	-	1.23665		1.22411	0.972222	-	1.54125		1.04231	0.759857	-	1.42977
ADAM33	rs2280089	0.940835	0.7299	-	1.21273		0.975231	0.736021	-	1.29219		0.693826	0.250012	-	1.92548
ADAM33	rs2280090	0.91892	0.72318	-	1.16764		0.998088	0.760702	-	1.30955		0.550893	0.232171	-	1.30715
ADAM33	rs511898	1.00577	0.855912	-	1.18187		0.950938	0.765167	-	1.18181		1.09482	0.745215	-	1.60844
FOXP3	rs3761548	1.00118	0.821013	-	1.22089		1.21171	0.918449	-	1.59861		0.862686	0.470608	-	1.58142
FOXP3	rs3761547	0.914966	0.749885	-	1.11639		0.952859	0.724039	-	1.25399		0.756652	0.404411	-	1.41569
ND = no data
