# Supplementary material for: Poor Reproducibility of Allergic Rhinitis SNP Associations
Source: PLoS One. 2013 Jan 30;8(1):e53975. doi: 10.1371/journal.pone.0053975 (PMC3559641; doi:10.1371/journal.pone.0053975)
Supplement: Table S6 — Observed odds ratios (OR) and 95% confidence intervalls (CI) in the Swedish population. (XLS) [file pone.0053975.s006.xls]

## Sheet: Blad1
TABLE S6. Observed odds ratios (OR) and 95% confidence intervalls (CI) in the Swedish population.
Gene	SNP ID	Minor allele					Heterozygote					Homozygote minor allele
		OR	95% CI				OR	95% CI				OR	95% CI
IL28RA	rs7525481	0.972973	0.778115	-	1.21663		ND	ND	-	ND		0.972973	0.709318	-	1.33463
S100A7	rs3014837	1.22897	0.845709	-	1.78593		1.13869	0.759365	-	1.7075		3.08279	0.51246	-	18.5451
FCGR2A	rs1801274	0.985109	0.799651	-	1.21358		0.977622	0.756802	-	1.26287		ND	ND	-	ND
CD55	rs10746463	1.01576	0.835203	-	1.23535		1.09492	0.837329	-	1.43175		0.93398	0.584144	-	1.49333
CCR3	rs4987053	0.870309	0.62533	-	1.21126		0.957125	0.670273	-	1.36674		0.248311	0.0309118	-	1.99465
SDAD1	rs3733238	1.01721	0.823682	-	1.2562		1.06716	0.816125	-	1.39542		0.924874	0.517057	-	1.65435
SDAD1	rs3733240	0	0	-	ND		0	0	-	ND		ND	ND	-	ND
SDAD1	rs10021434	1.01442	0.819607	-	1.25553		1.05555	0.804907	-	1.38423		0.939031	0.524838	-	1.6801
IL2	rs2069762	0.932967	0.758489	-	1.14758		0.788857	0.600356	-	1.03655		1.16274	0.703589	-	1.92152
IL13	rs1800925	1.04264	0.836185	-	1.30008		1.07643	0.819261	-	1.41434		0.994749	0.525767	-	1.88206
IL13	rs20541	1.06817	0.853494	-	1.33683		1.11399	0.845934	-	1.46698		1.00721	0.521731	-	1.94443
CD14	rs2569190	1.05533	0.880052	-	1.26552		1.00049	0.744316	-	1.34484		1.11992	0.783097	-	1.60163
HAVCR2	rs1036199	1.04623	0.832354	-	1.31505		1.05468	0.798992	-	1.3922		1.06749	0.536118	-	2.12553
HAVCR2	rs10515746	1.04565	0.833453	-	1.31187		1.07812	0.817868	-	1.4212		0.993056	0.502789	-	1.96138
ITK	rs246856	0.899847	0.735474	-	1.10096		1.03346	0.789914	-	1.3521		0.66692	0.406359	-	1.09456
ITK	rs152114	0.896445	0.732494	-	1.09709		1.03689	0.792887	-	1.35599		0.648262	0.391944	-	1.07221
ITK	rs25778	0.899947	0.735302	-	1.10146		1.04253	0.797028	-	1.36364		0.651786	0.39403	-	1.07815
ITK	rs30119	0.891613	0.728565	-	1.09115		1.02746	0.785664	-	1.34367		0.64471	0.389774	-	1.06639
CCL26	rs2302009	0.98286	0.801177	-	1.20574		0.92023	0.703253	-	1.20415		1.086	0.652204	-	1.80833
CCL24	rs13340504	1.15389	0.868484	-	1.53308		1.12222	0.814113	-	1.54694		1.55475	0.534212	-	4.52485
CCL24	rs4732416	1.03133	0.853421	-	1.24632		0.696745	0.527339	-	0.920573		1.40798	0.952584	-	2.08107
CCL24	rs2302004	0.983911	0.819482	-	1.18133		1.04366	0.78232	-	1.39231		0.944571	0.642829	-	1.38795
IL33	rs1929992	1.02592	0.846531	-	1.24332		0.962963	0.734722	-	1.26211		1.13044	0.730308	-	1.74979
GATA3	rs1269486	1.08618	0.882583	-	1.33675		0.938768	0.713738	-	1.23475		1.50391	0.908475	-	2.4896
GATA3	rs1058240	1.14827	0.916444	-	1.43875		1.14463	0.870862	-	1.50446		1.38349	0.67573	-	2.83254
MS4A2	rs569108	0.93802	0.380709	-	2.31117		0.937391	0.378685	-	2.32041		1	1	-	ND
IL18	rs360721	1.18733	0.980455	-	1.43785		1.0151	0.771828	-	1.33504		1.60327	1.06094	-	2.42285
IL18	rs187238	1.20644	0.988339	-	1.47267		1.08909	0.830474	-	1.42823		1.68601	1.05309	-	2.69932
RNASE3	rs2233860	1.07836	0.855523	-	1.35925		1.00539	0.759869	-	1.33023		1.50239	0.740072	-	3.04995
IL4R	rs1805010	0.974414	0.811083	-	1.17064		0.800581	0.597025	-	1.07354		1	0.697801	-	1.43307
IL4R	rs1805011	0.795123	0.603486	-	1.04762		0.862648	0.635103	-	1.17172		0.273679	0.0617535	-	1.21289
NOD2	rs5743266	1.05231	0.850831	-	1.30151		1.05919	0.809131	-	1.38653		0.700818	0.387186	-	1.2685
NOD2	rs2066842	1.02581	0.825615	-	1.27454		1.12886	0.860795	-	1.48041		0.821581	0.441965	-	1.52726
NOD2	rs2066844	0.687214	0.35447	-	1.33231		0.724036	0.369187	-	1.41995		0	0	-	ND
NOD2	rs2066845	1.57	0.58	-	4.23		1.58	0.58	-	4.27		ND	ND	-	ND
CCL5	rs2280788	0.923601	0.516337	-	1.65209		1.03645	0.569035	-	1.88782		0	0	-	ND
CCL5	rs2107538	1.15585	0.90955	-	1.46884		1.19061	0.898078	-	1.57842		1.19681	0.521224	-	2.74805
EPX	rs2240815	0.886064	0.738984	-	1.06242		0.947934	0.701762	-	1.28046		0.76725	0.526863	-	1.11732
FOXJ1	rs3192453	1.17602	0.868431	-	1.59256		1.32171	0.951016	-	1.8369		0.30051	0.0367952	-	2.4543
FOXJ1	rs880213	1.41127	1.10428	-	1.8036		1.61981	1.21441	-	2.16054		1.08502	0.461665	-	2.55007
CLC	rs390406	1.02159	0.774657	-	1.34723		0.96735	0.70952	-	1.31887		1.67589	0.506931	-	5.54042
CLC	rs1034995	1.02779	0.770968	-	1.37016		1.00077	0.727055	-	1.37754		1.35316	0.378664	-	4.83553
CLC	rs420297	1.00642	0.757985	-	1.33628		0.976873	0.712984	-	1.33843		1.33818	0.37453	-	4.78127
ADAM33	rs2787094	1.10249	0.887899	-	1.36894		1.09457	0.823493	-	1.45487		1.27139	0.713961	-	2.26404
ADAM33	rs2280089	1.02721	0.785907	-	1.34259		0.909536	0.669139	-	1.2363		2.28143	0.818598	-	6.35836
ADAM33	rs2280090	1.02721	0.785907	-	1.34259		0.909536	0.669139	-	1.2363		2.28143	0.818598	-	6.35836
ADAM33	rs511898	0.999365	0.826794	-	1.20795		1.08248	0.82469	-	1.42085		0.925163	0.601162	-	1.42379
FOXP3	rs3761548	0.971373	0.784045	-	1.20346		1.35191	0.873122	-	2.09323		1.07698	0.609512	-	1.90298
FOXP3	rs3761547	0.844438	0.618132	-	1.1536		0.885198	0.556631	-	1.40771		0.625961	0.163155	-	2.40157
ND = no data
